# Supplementary material for: Low-dimensional controllability of brain networks
Source: PLoS Comput Biol. 2025 Jan 7;21(1):e1012691. doi: 10.1371/journal.pcbi.1012691 (PMC11706394; doi:10.1371/journal.pcbi.1012691)
Supplement: S1 File — (XLSX) [file pcbi.1012691.s011.xlsx]

## Sheet: ROI_info
The ROI label is composed of: the network it belongs to, the parcel abbreviation, and a subindex
ROI_label: Left	ROI_label: Right	Abbreviation	Full parcel Name
VisCent_ExStr_1	VisCent_ExStr_1	AntTemp	anterior temporal
VisCent_ExStr_2	VisCent_ExStr_2	Aud	auditory
VisCent_Striate_1	VisCent_Striate_1	Cent	central
VisCent_ExStr_3	VisCent_ExStr_3	Cinga	cingulate anterior
VisCent_ExStr_4	VisCent_ExStr_4	Cingm	mid-cingulate
VisCent_ExStr_5	VisCent_ExStr_5	Cingp	cingulate posterior
VisPeri_ExStrInf_1	VisPeri_ExStrInf_1	ExStr	extrastriate cortex
VisPeri_ExStrInf_2	VisPeri_ExStrInf_2	ExStrInf	extra-striate inferior
VisPeri_ExStrInf_3	VisPeri_StriCal_1	ExStrSup	extra-striate superior
VisPeri_StriCal_1	VisPeri_ExStrSup_1	FEF	frontal eye fields
VisPeri_ExStrSup_1	VisPeri_ExStrSup_2	FPole	frontal pole
VisPeri_ExStrSup_2	VisPeri_ExStrSup_3	FrMed	frontal medial
SomMotA_1	SomMotA_1	FrOper	frontal operculum
SomMotA_2	SomMotA_2	IFG	inferior frontal gyrus
SomMotA_3	SomMotA_3	Ins	insula
SomMotA_4	SomMotA_4	IPL	inferior parietal lobule
SomMotA_5	SomMotA_5	IPS	intraparietal sulcus
SomMotA_6	SomMotA_6	OFC	orbital frontal cortex
SomMotA_7	SomMotA_7	ParMed	parietal medial
SomMotA_8	SomMotA_8	ParOcc	parietal occipital
SomMotB_Aud_1	SomMotA_9	ParOper	parietal operculum
SomMotB_Aud_2	SomMotA_10	pCun	precuneus
SomMotB_S2_1	SomMotA_11	pCunPCC	precuneus posterior cingulate cortex
SomMotB_S2_2	SomMotB_Aud_1	PFCd	dorsal prefrontal cortex
SomMotB_Aud_3	SomMotB_Aud_2	PFCl	lateral prefrontal cortex
SomMotB_S2_3	SomMotB_S2_1	PFCld	lateral dorsal prefrontal cortex
SomMotB_Cent_1	SomMotB_S2_2	PFClv	lateral ventral prefrontal cortex
SomMotB_Cent_2	SomMotB_S2_3	PFCm	medial prefrontal cortex
DorsAttnA_TempOcc_1	SomMotB_S2_4	PFCmp	medial posterior prefrontal cortex
DorsAttnA_TempOcc_2	SomMotB_Cent_1	PFCv	ventral prefrontal cortex
DorsAttnA_ParOcc_1	DorsAttnA_TempOcc_1	PHC	parahippocampal cortex
DorsAttnA_SPL_1	DorsAttnA_ParOcc_1	PostC	post central
DorsAttnA_SPL_2	DorsAttnA_SPL_1	PrC	precentral
DorsAttnA_SPL_3	DorsAttnA_SPL_2	PrCd	precentral dorsal
DorsAttnB_PostC_1	DorsAttnA_SPL_3	PrCv	precentral ventral
DorsAttnB_PostC_2	DorsAttnA_SPL_4	RSC	retrosplenial cortex
DorsAttnB_PostC_3	DorsAttnB_PostC_1	Rsp	retrosplenial
DorsAttnB_PostC_4	DorsAttnB_PostC_2	S2	S2
DorsAttnB_FEF_1	DorsAttnB_PostC_3	SPL	superior parietal lobule
SalVentAttnA_ParOper_1	DorsAttnB_PostC_4	ST	superior temporal
SalVentAttnA_Ins_1	DorsAttnB_FEF_1	Striate	striate cortex
SalVentAttnA_FrOper_1	SalVentAttnA_ParOper_1	StriCal	striate calcarine
SalVentAttnA_FrOper_2	SalVentAttnA_PrC_1	Temp	temporal
SalVentAttnA_ParMed_1	SalVentAttnA_Ins_1	TempOcc	temporal occipital
SalVentAttnA_FrMed_1	SalVentAttnA_Ins_2	TempPar	temporal parietal
SalVentAttnA_FrMed_2	SalVentAttnA_FrOper_1	TempPole	temporal pole
SalVentAttnB_IPL_1	SalVentAttnA_FrMed_1
SalVentAttnB_PFCl_1	SalVentAttnA_ParMed_1
SalVentAttnB_Ins_1	SalVentAttnA_ParMed_2
SalVentAttnB_PFCmp_1	SalVentAttnA_FrMed_2
LimbicB_OFC_1	SalVentAttnB_IPL_1
LimbicB_OFC_2	SalVentAttnB_PFClv_1
LimbicA_TempPole_1	SalVentAttnB_PFCl_1
LimbicA_TempPole_2	SalVentAttnB_Ins_1
LimbicA_TempPole_3	SalVentAttnB_Ins_2
LimbicA_TempPole_4	SalVentAttnB_PFCmp_1
ContA_Temp_1	LimbicB_OFC_1
ContA_IPS_1	LimbicB_OFC_2
ContA_IPS_2	LimbicB_OFC_3
ContA_IPS_3	LimbicB_OFC_4
ContA_PFCd_1	LimbicA_TempPole_1
ContA_PFClv_1	LimbicA_TempPole_2
ContA_PFCl_1	LimbicA_TempPole_3
ContA_PFCl_2	LimbicA_TempPole_4
ContA_PFCl_3	ContA_IPS_1
ContA_Cingm_1	ContA_IPS_2
ContB_Temp_1	ContA_PFCd_1
ContB_IPL_1	ContA_PFCl_1
ContB_PFCl_1	ContA_PFCl_2
ContB_PFClv_1	ContA_Cingm_1
ContB_PFClv_2	ContB_Temp_1
ContC_pCun_1	ContB_Temp_2
ContC_pCun_2	ContB_IPL_1
ContC_Cingp_1	ContB_IPL_2
DefaultA_IPL_1	ContB_PFCld_1
DefaultA_PFCd_1	ContB_PFCld_2
DefaultA_pCunPCC_1	ContB_PFClv_1
DefaultA_pCunPCC_2	ContB_PFClv_2
DefaultA_pCunPCC_3	ContB_PFCmp_1
DefaultA_PFCm_1	ContB_PFCld_3
DefaultA_PFCm_2	ContC_pCun_1
DefaultA_PFCm_3	ContC_pCun_2
DefaultB_Temp_1	ContC_Cingp_1
DefaultB_Temp_2	DefaultA_IPL_1
DefaultB_Temp_3	DefaultA_PFCd_1
DefaultB_Temp_4	DefaultA_pCunPCC_1
DefaultB_IPL_1	DefaultA_PFCm_1
DefaultB_PFCd_1	DefaultA_PFCm_2
DefaultB_PFCd_2	DefaultA_PFCm_3
DefaultB_PFCd_3	DefaultB_Temp_1
DefaultB_PFCd_4	DefaultB_AntTemp_1
DefaultB_PFCv_1	DefaultB_PFCd_1
DefaultB_PFCv_2	DefaultB_PFCv_1
DefaultB_PFCv_3	DefaultC_IPL_1
DefaultB_PFCv_4	DefaultC_Rsp_1
DefaultC_IPL_1	DefaultC_PHC_1
DefaultC_Rsp_1	TempPar_1
DefaultC_PHC_1	TempPar_2
TempPar_1	TempPar_3
TempPar_2	TempPar_4
Sub_thalamusproper	Sub_thalamusproper
Sub_caudate	Sub_caudate
Sub_putamen	Sub_putamen
Sub_pallidum	Sub_pallidum
Sub_hyppocampus	Sub_hyppocampus
Sub_amygdala	Sub_amygdala
Sub_accumbensarea	Sub_accumbensarea
