# Supplementary material for: Low-dimensional controllability of brain networks
Source: PLoS Comput Biol. 2025 Jan 7;21(1):e1012691. doi: 10.1371/journal.pcbi.1012691 (PMC11706394; doi:10.1371/journal.pcbi.1012691)
Supplement: S2 File — (XLSX) [file pcbi.1012691.s012.xlsx]

## Sheet: Fig4_c classic vs low dimension
Cohen's d coefficients
d>0			d<0
ROI label	hemisphere	Cohen' d	ROI label	hemisphere	Cohen' d
'VisCent_ExStr_3'	'LH'	0.8105	'SomMotB_Aud_3'	'LH'	-0.6010
'VisCent_ExStr_4'	'LH'	0.6372	'SalVentAttnA_FrMed_1'	'LH'	-0.5128
'VisCent_ExStr_5'	'LH'	0.6036	'DefaultA_pCunPCC_2'	'LH'	-0.6353
'DorsAttnA_TempOcc_1'	'LH'	0.5480	'DefaultA_pCunPCC_3'	'LH'	-0.5845
'DorsAttnA_TempOcc_2'	'LH'	0.6795	'DefaultB_IPL_1'	'LH'	-0.5564
'VisCent_ExStr_1'	'RH'	0.5231	'SalVentAttnA_FrMed_1'	'RH'	-0.5660
'VisCent_ExStr_2'	'RH'	0.8850	'SalVentAttnA_ParMed_1'	'RH'	-0.5727
'VisCent_ExStr_3'	'RH'	0.6153	'ContA_Cingm_1'	'RH'	-0.5054
'VisCent_ExStr_4'	'RH'	0.8444	'ContC_pCun_2'	'RH'	-0.7493
'SomMotA_6'	'RH'	0.5124
'DorsAttnA_TempOcc_1'	'RH'	1.0729
'DorsAttnA_ParOcc_1'	'RH'	0.8806
'DorsAttnA_SPL_1'	'RH'	0.5366
'LimbicA_TempPole_2'	'RH'	0.5114
'LimbicA_TempPole_4'	'RH'	0.6205
'ContB_Temp_1'	'RH'	0.9406
'ContB_Temp_2'	'RH'	0.5859
'DefaultB_AntTemp_1'	'RH'	0.7900
'DefaultC_IPL_1'	'RH'	0.5527
'TempPar_1'	'RH'	0.5919

## Sheet: Fig5_b ANOVA  9 target systems
ANOVA: F = 2187.14 p <e-16
Post hoc ANOVA : Tukey HSD
Group A	Group B	Lower Limit	A-B	Upper Limit	P-value
'VIS'	'SMN'	1.41764687807481e-08	1.48272450616444e-08	1.54780213425406e-08	0
'VIS'	'DAN'	1.35195685321390e-08	1.41703448130353e-08	1.48211210939316e-08	0
'VIS'	'SVAN'	1.50264335606040e-08	1.56772098415003e-08	1.63279861223965e-08	0
'VIS'	'LIM'	1.45793873961702e-08	1.52301636770665e-08	1.58809399579628e-08	0
'VIS'	'FPCN'	1.43522227724979e-08	1.50029990533942e-08	1.56537753342905e-08	0
'VIS'	'DMN'	1.38125091399425e-08	1.44632854208388e-08	1.51140617017351e-08	0
'VIS'	'TPJ'	1.52399112625107e-08	1.58906875434070e-08	1.65414638243033e-08	0
'VIS'	'SUB'	-1.91785689388403e-09	-1.26708061298775e-09	-6.16304332091467e-10	5.32107748076860e-08
'SMN'	'DAN'	-1.30767652950535e-09	-6.56900248609067e-10	-6.12396771278593e-12	0.0458146974928691
'SMN'	'SVAN'	1.99188498959614e-10	8.49964779855894e-10	1.50074106075218e-09	0.00167735121021677
'SMN'	'LIM'	-2.47857665474140e-10	4.02918615422141e-10	1.05369489631842e-09	0.599468196611669
'SMN'	'FPCN'	-4.75022289146465e-10	1.75753991749816e-10	8.26530272646096e-10	0.995729548971503
'SMN'	'DMN'	-1.01473592170185e-09	-3.63959640805571e-10	2.86816640090710e-10	0.725027609306814
'SMN'	'TPJ'	4.12666200866367e-10	1.06344248176265e-09	1.71421876265893e-09	1.41418027256287e-05
'SMN'	'SUB'	-1.67451019555284e-08	-1.60943256746321e-08	-1.54435493937358e-08	0
'DAN'	'SVAN'	8.56088747568680e-10	1.50686502846496e-09	2.15764130936124e-09	1.78886895165706e-11
'DAN'	'LIM'	4.09042583134927e-10	1.05981886403121e-09	1.71059514492749e-09	1.54771548964710e-05
'DAN'	'FPCN'	1.81877959462601e-10	8.32654240358882e-10	1.48343052125516e-09	0.00235139404141909
'DAN'	'DMN'	-3.57835673092785e-10	2.92940607803496e-10	9.43716888699777e-10	0.899677453013758
'DAN'	'TPJ'	1.06956644947543e-09	1.72034273037171e-09	2.37111901126800e-09	2.96809420932608e-15
'DAN'	'SUB'	-1.60882017069193e-08	-1.54374254260230e-08	-1.47866491451268e-08	0
'SVAN'	'LIM'	-1.09782244533003e-09	-4.47046164433754e-10	2.03730116462527e-10	0.452074881679182
'SVAN'	'FPCN'	-1.32498706900236e-09	-6.74210788106079e-10	-2.34345072097982e-11	0.0355642880961618
'SVAN'	'DMN'	-1.86470070155775e-09	-1.21392442066147e-09	-5.63148139765184e-10	2.52280495741739e-07
'SVAN'	'TPJ'	-4.37298578989528e-10	2.13477701906753e-10	8.64253982803034e-10	0.984346453165019
'SVAN'	'SUB'	-1.75950667353843e-08	-1.69442904544880e-08	-1.62935141735917e-08	0
'LIM'	'FPCN'	-8.77940904568606e-10	-2.27164623672325e-10	4.23611657223956e-10	0.976800780188982
'LIM'	'DMN'	-1.41765453712399e-09	-7.66878256227711e-10	-1.16101975331431e-10	0.00789947209716124
'LIM'	'TPJ'	9.74758544422617e-12	6.60523866340507e-10	1.31130014723679e-09	0.0434817112465792
'LIM'	'SUB'	-1.71480205709505e-08	-1.64972442900542e-08	-1.58464680091580e-08	0
'FPCN'	'DMN'	-1.19048991345167e-09	-5.39713632555386e-10	1.11062648340895e-10	0.198223805965103
'FPCN'	'TPJ'	2.36912209116551e-10	8.87688490012832e-10	1.53846477090911e-09	0.000782402480295204
'FPCN'	'SUB'	-1.69208559472782e-08	-1.62700796663819e-08	-1.56193033854856e-08	0
'DMN'	'TPJ'	7.76625841671938e-10	1.42740212256822e-09	2.07817840346450e-09	3.06314545804067e-10
'DMN'	'SUB'	-1.63811423147228e-08	-1.57303660338265e-08	-1.50795897529303e-08	0
'TPJ'	'SUB'	-1.78085444372910e-08	-1.71577681563948e-08	-1.65069918754985e-08	0

## Sheet: Fig5_c ANOVA  In Out
ANOVA: F = 11815.19 p <e-16
Post hoc ANOVA : Tukey HSD
Group A	Group B	Lower Limit	A-B	Upper Limit	P-value
'VIS'	'SMN'	438.024258798410	504.728277878927	571.432296959443	0
'VIS'	'DAN'	506.998033714650	573.704770027153	640.411506339656	0
'VIS'	'SVAN'	514.798598886223	581.502617966739	648.206637047256	0
'VIS'	'LIM'	509.399316418176	576.103335498692	642.807354579209	0
'VIS'	'FPCN'	517.715158692959	584.419177773475	651.123196853991	0
'VIS'	'DMN'	444.857440381003	511.561459461519	578.265478542036	0
'VIS'	'TPJ'	476.427793912538	543.131812993054	609.835832073571	0
'VIS'	'SUB'	334.182751631453	400.886770711969	467.590789792485	0
'SMN'	'DAN'	2.29152163857826	68.9764921482267	135.661462657875	0.0361357558221967
'SMN'	'SVAN'	10.0920876970849	76.7743400878127	143.456592478541	0.0107124995880153
'SMN'	'LIM'	4.69280522903786	71.3750576197657	138.057310010494	0.0253017953631482
'SMN'	'FPCN'	13.0086475038205	79.6908998945484	146.373152285276	0.00651955823034403
'SMN'	'DMN'	-59.8490708081351	6.83318158259280	73.5154339733207	0.999996954852726
'SMN'	'TPJ'	-28.2787172766002	38.4035351141277	105.085787504856	0.691423760365130
'SMN'	'SUB'	-170.523759557685	-103.841507166958	-37.1592547762297	4.77932273552767e-05
'DAN'	'SVAN'	-58.8871225700624	7.79784793958605	74.4828184492345	0.999991619914731
'DAN'	'LIM'	-64.2864050381094	2.39856547153904	69.0835359811875	0.999999909566408
'DAN'	'FPCN'	-55.9705627633267	10.7144077463217	77.3993782559701	0.999904037496630
'DAN'	'DMN'	-128.828281075282	-62.1433105656339	4.54165994401454	0.0909083488005266
'DAN'	'TPJ'	-97.2579275437474	-30.5729570340990	36.1120134755494	0.889698164472816
'DAN'	'SUB'	-239.502969824833	-172.817999315184	-106.133028805536	1.31748499974719e-14
'SVAN'	'LIM'	-72.0815348587749	-5.39928246804701	61.2829699226809	0.999999447186482
'SVAN'	'FPCN'	-63.7656925839922	2.91655980673563	69.5988121974635	0.999999906816911
'SVAN'	'DMN'	-136.623410895948	-69.9411585052199	-3.25890611449206	0.0313636559866722
'SVAN'	'TPJ'	-105.053057364413	-38.3708049736851	28.3114474170428	0.692432692809695
'SVAN'	'SUB'	-247.298099645498	-180.615847254770	-113.933594864042	4.31085023294673e-16
'LIM'	'FPCN'	-58.3664101159452	8.31584227478264	74.9980946655105	0.999986238302977
'LIM'	'DMN'	-131.224128427901	-64.5418760371729	2.14037635355494	0.0667850959627726
'LIM'	'TPJ'	-99.6537748963659	-32.9715225056381	33.7107298850898	0.839830738772684
'LIM'	'SUB'	-241.898817177451	-175.216564786723	-108.534312395995	4.70232472156219e-15
'FPCN'	'DMN'	-139.539970702683	-72.8577183119556	-6.17546592122770	0.0201413270245669
'FPCN'	'TPJ'	-107.969617171149	-41.2873647804207	25.3948876103072	0.599402096171251
'FPCN'	'SUB'	-250.214659452234	-183.532407061506	-116.850154670778	1.13257780219647e-16
'DMN'	'TPJ'	-35.1118988591930	31.5703535315349	98.2526059222627	0.870266906848612
'DMN'	'SUB'	-177.356941140278	-110.674688749550	-43.9924363588225	9.29948781371953e-06
'TPJ'	'SUB'	-208.927294671813	-142.245042281085	-75.5627898903573	1.15631944229754e-09

## Sheet: Fig6_b ANOVA driver-target asym
ANOVA: F = 1209.27 p <e-16
Post hoc ANOVA : Tukey HSD
Group A	Group B	Lower Limit	A-B	Upper Limit	P-value
'VIS'	'SMN'	3.07742868050031e-10	3.71706270261518e-10	4.35669672473004e-10	0
'VIS'	'DAN'	1.57182524833066e-09	1.63578865054215e-09	1.69975205275363e-09	0
'VIS'	'SVAN'	5.63833877854012e-10	6.27797280065498e-10	6.91760682276985e-10	0
'VIS'	'LIM'	7.35703535356505e-10	7.99666937567991e-10	8.63630339779478e-10	0
'VIS'	'FPCN'	8.30645706247730e-10	8.94609108459217e-10	9.58572510670703e-10	0
'VIS'	'DMN'	9.08924373367832e-10	9.72887775579319e-10	1.03685117779081e-09	0
'VIS'	'TPJ'	4.06457289016114e-10	4.70420691227600e-10	5.34384093439087e-10	0
'VIS'	'SUB'	1.33437411490355e-09	1.39833751711504e-09	1.46230091932653e-09	0
'SMN'	'DAN'	1.20011897806914e-09	1.26408238028063e-09	1.32804578249212e-09	0
'SMN'	'SVAN'	1.92127607592494e-10	2.56091009803980e-10	3.20054412015467e-10	0
'SMN'	'LIM'	3.63997265094987e-10	4.27960667306473e-10	4.91924069517960e-10	0
'SMN'	'FPCN'	4.58939435986212e-10	5.22902838197699e-10	5.86866240409185e-10	0
'SMN'	'DMN'	5.37218103106315e-10	6.01181505317801e-10	6.65144907529287e-10	0
'SMN'	'TPJ'	3.47510187545961e-11	9.87144209660825e-11	1.62677823177569e-10	5.92471566613834e-05
'SMN'	'SUB'	9.62667844642035e-10	1.02663124685352e-09	1.09059464906501e-09	0
'DAN'	'SVAN'	-1.07195477268814e-09	-1.00799137047665e-09	-9.44027968265162e-10	0
'DAN'	'LIM'	-9.00085115185642e-10	-8.36121712974156e-10	-7.72158310762669e-10	0
'DAN'	'FPCN'	-8.05142944294417e-10	-7.41179542082930e-10	-6.77216139871444e-10	0
'DAN'	'DMN'	-7.26864277174315e-10	-6.62900874962828e-10	-5.98937472751342e-10	0
'DAN'	'TPJ'	-1.22933136152603e-09	-1.16536795931455e-09	-1.10140455710306e-09	0
'DAN'	'SUB'	-3.01414535638594e-10	-2.37451133427108e-10	-1.73487731215621e-10	0
'SVAN'	'LIM'	1.07906255291007e-10	1.71869657502493e-10	2.35833059713979e-10	8.24734664348547e-16
'SVAN'	'FPCN'	2.02848426182232e-10	2.66811828393718e-10	3.30775230605205e-10	0
'SVAN'	'DMN'	2.81127093302334e-10	3.45090495513821e-10	4.09053897725307e-10	0
'SVAN'	'TPJ'	-2.21339991049384e-10	-1.57376588837898e-10	-9.34131866264114e-11	4.67977412339587e-13
'SVAN'	'SUB'	7.06576834838055e-10	7.70540237049541e-10	8.34503639261027e-10	0
'LIM'	'FPCN'	3.09787686797390e-11	9.49421708912254e-11	1.58905573102712e-10	0.000143632032874271
'LIM'	'DMN'	1.09257435799841e-10	1.73220838011328e-10	2.37184240222814e-10	4.37560771350059e-16
'LIM'	'TPJ'	-3.93209648551877e-10	-3.29246246340391e-10	-2.65282844128904e-10	0
'LIM'	'SUB'	5.34707177335562e-10	5.98670579547048e-10	6.62633981758534e-10	0
'FPCN'	'DMN'	1.43152649086157e-11	7.82786671201022e-11	1.42242069331589e-10	0.00464945617968776
'FPCN'	'TPJ'	-4.88151819443103e-10	-4.24188417231616e-10	-3.60225015020130e-10	0
'FPCN'	'SUB'	4.39765006444336e-10	5.03728408655823e-10	5.67691810867309e-10	0
'DMN'	'TPJ'	-5.66430486563205e-10	-5.02467084351718e-10	-4.38503682140232e-10	0
'DMN'	'SUB'	3.61486339324234e-10	4.25449741535720e-10	4.89413143747207e-10	0
'TPJ'	'SUB'	8.63953423675952e-10	9.27916825887439e-10	9.91880228098925e-10	0

## Sheet: Fig6_c
	Sign test p	Cohen's d
Ipsilateral: L→L , R→R	1.3887e-99	0.3049
Contraletral: L→R , R→L	0	-0.7914
Left: ipsilateral , contralateral	0	1.2296
Right: ipsilateral , contralateral	0	1.1785

## Sheet: Fig6_d
	Ipsilateral: L→L , R→R		Contraletral: L→R , R→L
	Sign test p	Cohen's d	Sign test p	Cohen's d
VIS	0	0.5565	0	-0.5278
SMN	2.31976241109246e-72	0.2391	0	-0.6383
DAN	5.58228578186620e-29	0.1992	0	-0.4942
SVAN	1.01647061777295e-32	0.2010	0	-0.6912
LIM	2.71206663844396e-15	-0.0172	0	-0.6545
FPCN	0.0329836932476058	0.0387	0	-0.7864
DMN	2.71206663844396e-15	0.1296	0	-0.5852
TPJ	0	0.6679	0	0.3529
SUB	1.51167698808796e-96	0.3425	0	-0.9286
